# Supplementary material for: Comparative Mitogenomics Analysis Revealed Evolutionary Divergence among Purpureocillium Species and Gene Arrangement and Intron Dynamics of Ophiocordycipitaceae
Source: Microorganisms. 2024 Oct 11;12(10):2053. doi: 10.3390/microorganisms12102053 (PMC11509744; doi:10.3390/microorganisms12102053)
Supplement: Supplementary file 1 [file microorganisms-12-02053-s001.zip]

Archive with 2 entries (2 files):
- file  S1.xlsx
- file S2.pdf
