# Supplementary material for: Comparative Mitogenomics Analysis Revealed Evolutionary Divergence among Purpureocillium Species and Gene Arrangement and Intron Dynamics of Ophiocordycipitaceae
Source: Microorganisms. 2024 Oct 11;12(10):2053. doi: 10.3390/microorganisms12102053 (PMC11509744; doi:10.3390/microorganisms12102053)
Supplement: Supplementary file 1 [file microorganisms-12-02053-s001.zip › file S1.xlsx]

## Sheet: Table S1
Table S1. Species information used for constructing phylogenetic trees.
Species	Accession no.	Order	Family	Description	Note
Clonostachys byssicola	OQ205181.2	Hypocreales	Bionectriaceae	Clonostachys byssicola mitochondrion, complete genome
Clonostachys rosea	NC_036667.1	Hypocreales	Bionectriaceae	Clonostachys rosea strain 6792 mitochondrion, complete genome
Emericellopsis fuci	NC_029851.1	Hypocreales	Bionectriaceae	Acremonium fuci strain 3a34 culture-collection VKM:F-4473 mitochondrion, complete genome
Emericellopsis fuci	KR864757.1	Hypocreales	Bionectriaceae	Emericellopsis fuci culture VKM:F-4473 strain 3a34 mitochondrion, complete genome
Hapsidospora chrysogena	NC_023268.1	Hypocreales	Bionectriaceae	Acremonium chrysogenum mitochondrion, complete genome
Epichloe amarillans	NC_072713.1	Hypocreales	Clavicipitaceae	Epichloe amarillans voucher NFe708 mitochondrion, complete genome
Epichloe coenophiala	NC_072716.1	Hypocreales	Clavicipitaceae	Epichloe coenophiala voucher AR584 mitochondrion, complete genome
Epichloe elymi	NC_072717.1	Hypocreales	Clavicipitaceae	Epichloe elymi voucher ATCC 201551, E56 mitochondrion, complete genome
Epichloe stromatolonga	NC_072719.1	Hypocreales	Clavicipitaceae	Epichloe stromatolonga voucher E7543 mitochondrion, complete genome
Epichloe sylvatica	NC_072720.1	Hypocreales	Clavicipitaceae	Epichloe sylvatica voucher E832 mitochondrion, complete genome
Epichloe typhina	NC_032063.1	Hypocreales	Clavicipitaceae	Epichloe typhina strain E8 mitochondrion, complete genome
Epichloe uncinata	NC_072721.1	Hypocreales	Clavicipitaceae	Epichloe uncinata voucher e167 mitochondrion, complete genome
Metarhizium album	MW448543.1	Hypocreales	Clavicipitaceae	Metarhizium album strain ARSEF1941 mitochondrion, complete genome
Metarhizium anisopliae	NC_008068.1	Hypocreales	Clavicipitaceae	Metarhizium anisopliae mitochondrion, complete genome
Metarhizium brunneum	CP058939.1	Hypocreales	Clavicipitaceae	Metarhizium brunneum strain 4556 mitochondrion, complete genome
Metarhizium pinghaense	NC_072148.1	Hypocreales	Clavicipitaceae	Metarhizium pinghaense mitochondrion, complete genome
Metarhizium pinghaense	OP605969.1	Hypocreales	Clavicipitaceae	Metarhizium pinghaense mitochondrion, complete genome
Metarhizium rileyi	NC_047289.1	Hypocreales	Clavicipitaceae	Metarhizium rileyi strain RCEF 4871 mitochondrion, complete genome
Metarhizium robertsii	NC_087745.1	Hypocreales	Clavicipitaceae	Metarhizium robertsii mitochondrion, complete genome
Pochonia chlamydosporia	NC_022835.1	Hypocreales	Clavicipitaceae	Metacordyceps chlamydosporia strain 170 mitochondrion, complete genome
Ustilaginoidea virens	CP135112.1	Hypocreales	Clavicipitaceae	Ustilaginoidea virens strain LN02 mitochondrion, complete genome
Akanthomyces lecanii	OR506462.1	Hypocreales	Cordycipitaceae	Akanthomyces lecanii strain RCEF6920 mitochondrion, complete genome
Akanthomyces muscarius	NC_004514.1	Hypocreales	Cordycipitaceae	Lecanicillium muscarium mitochondrion, complete genome
Beauveria amorpha	NC_066449.1	Hypocreales	Cordycipitaceae	Beauveria amorpha mitochondrion, complete sequence
Beauveria bassiana	NC_010652.2	Hypocreales	Cordycipitaceae	Beauveria bassiana mitochondrion, complete genome
Beauveria brongniartii	NC_011194.1	Hypocreales	Cordycipitaceae	Cordyceps brongniartii mitochondrion, complete genome
Beauveria caledonica	NC_030636.1	Hypocreales	Cordycipitaceae	Beauveria caledonica isolate fhr1 mitochondrion, complete genome
Beauveria lii	NC_053825.1	Hypocreales	Cordycipitaceae	Beauveria lii strain RCEF5500 mitochondrion, complete genome
Beauveria malawiensis	NC_030635.1	Hypocreales	Cordycipitaceae	Beauveria malawiensis isolate k89 mitochondrion, complete genome
Beauveria pseudobassiana	OR545380.1	Hypocreales	Cordycipitaceae	Beauveria pseudobassiana strain NPCB_GS01 mitochondrion, complete genome
Cordyceps blackwelliae	NC_068268.1	Hypocreales	Cordycipitaceae	Cordyceps blackwelliae culture CCTCC:AF 2021076 mitochondrion, complete genome
Cordyceps cicadae	NC_041489.1	Hypocreales	Cordycipitaceae	Cordyceps cicadae strain CCAD02 mitochondrion, complete genome
Cordyceps farinosa	NC_068193.1	Hypocreales	Cordycipitaceae	Cordyceps farinosa strain YFCC8744 mitochondrion, complete genome
Cordyceps militaris	OR260465.1	Hypocreales	Cordycipitaceae	Cordyceps militaris isolate gcm132 mitochondrion, complete genome
Cordyceps pruinosa	NC_060296.1	Hypocreales	Cordycipitaceae	Cordyceps pruinosa mitochondrion, complete sequence
Cordyceps tenuipes	MK234910.1	Hypocreales	Cordycipitaceae	Cordyceps tenuipes mitochondrion, complete genome
Lecanicillium saksenae	NC_028330.1	Hypocreales	Cordycipitaceae	Lecanicillium saksenae mitochondrion, complete genome
Parengyodontium album	NC_032302.1	Hypocreales	Cordycipitaceae	Parengyodontium album voucher ATCC:56482 mitochondrion, complete genome
Samsoniella hepiali	NC_068092.1	Hypocreales	Cordycipitaceae	Samsoniella hepiali isolate ICMM82-2 mitochondrion, complete genome
Cladobotryum mycophilum	NC_054243.1	Hypocreales	Hypocreaceae	Cladobotryum mycophilum mitochondrion, complete genome
Hypomyces aurantius	NC_030206.1	Hypocreales	Hypocreaceae	Hypomyces aurantius mitochondrion, complete genome
Trichoderma afroharzianum	NC_065768.1	Hypocreales	Hypocreaceae	Trichoderma afroharzianum mitochondrion, complete genome
Trichoderma gamsii	NC_030218.1	Hypocreales	Hypocreaceae	Trichoderma gamsii strain KUC1747 mitochondrion, complete genome
Trichoderma lixii	NC_052832.1	Hypocreales	Hypocreaceae	Trichoderma lixii strain MUT3171 mitochondrion, complete genome
Trichoderma reesei	NC_003388.1	Hypocreales	Hypocreaceae	Trichoderma reesei mitochondrion, complete genome
Trichoderma simmonsii	NC_063562.1	Hypocreales	Hypocreaceae	Trichoderma simmonsii strain GH-Sj1 mitochondrion, complete genome
Calonectria ilicicola	NC_046826.1	Hypocreales	Nectriaceae	Calonectria ilicicola strain FJLY41 mitochondrion, complete genome
Fusarium asiaticum	NC_063717.1	Hypocreales	Nectriaceae	Fusarium asiaticum voucher CBS110258 mitochondrion, complete genome
Fusarium bambusae	NC_044490.1	Hypocreales	Nectriaceae	Fusarium bambusae strain 5137 mitochondrion, complete genome
Fusarium meridionale	NC_063723.1	Hypocreales	Nectriaceae	Fusarium meridionale voucher CBS110249 mitochondrion, complete genome
Fusarium mesoamericanum	NC_063724.1	Hypocreales	Nectriaceae	Fusarium mesoamericanum voucher CBS110252 mitochondrion, complete genome
Fusarium oxysporum	PP531459	Hypocreales	Nectriaceae	Fusarium oxysporum strain M5 mitochondrion, complete genome
Fusarium vorosii	NC_063727.1	Hypocreales	Nectriaceae	Fusarium vorosii voucher CBS119177 mitochondrion, complete genome
Ilyonectria destructans	NC_030340.1	Hypocreales	Nectriaceae	Ilyonectria destructans isolate 2007/P/476 mitochondrion, complete genome
Nectria cinnabarina	NC_030252.1	Hypocreales	Nectriaceae	Nectria cinnabarina strain 5175 mitochondrion, complete genome
Drechmeria coniospora	CM038151.1	Hypocreales	Ophiocordycipitaceae	Drechmeria coniospora strain ATCC 96282 mitochondrion, complete sequence, whole genome shotgun sequence
Hirsutella minnesotensis	NC_027660.1	Hypocreales	Ophiocordycipitaceae	Hirsutella minnesotensis strain 3608 mitochondrion, complete genome
Hirsutella rhossiliensis	NC_030164.1	Hypocreales	Ophiocordycipitaceae	Hirsutella rhossiliensis isolate USA-87-5 mitochondrion, complete genome
Hirsutella thompsonii	NC_040165.1	Hypocreales	Ophiocordycipitaceae	Hirsutella thompsonii strain ARSEF 9457 mitochondrion, complete genome
Hirsutella thompsonii	MH367294.1	Hypocreales	Ophiocordycipitaceae	Hirsutella thompsonii strain ARSEF 9457 mitochondrion, complete genome
Hirsutella vermicola	NC_036610.1	Hypocreales	Ophiocordycipitaceae	Hirsutella vermicola isolate AS3.7877 mitochondrion, complete genome
Ophiocordyceps camponoti-floridani	CM022976.1	Hypocreales	Ophiocordycipitaceae	Ophiocordyceps camponoti-floridani strain EC05 mitochondrion, complete sequence, whole genome shotgun sequence
Ophiocordyceps lanpingensis	MW342621.1	Hypocreales	Ophiocordycipitaceae	Ophiocordyceps lanpingensis mitochondrion, complete genome
Ophiocordyceps sinensis	NC_034659.1	Hypocreales	Ophiocordycipitaceae	Ophiocordyceps sinensis mitochondrion, complete genome
Ophiocordyceps sobolifera	NC_087820.1	Hypocreales	Ophiocordycipitaceae	Ophiocordyceps sobolifera mitochondrion, complete genome
Ophiocordyceps sp.	MW042690.1	Hypocreales	Ophiocordycipitaceae	Ophiocordyceps sp. strain YFCC 8075 mitochondrion, complete genome
Ophiocordyceps xuefengensis	CM037206.1	Hypocreales	Ophiocordycipitaceae	Ophiocordyceps xuefengensis strain HCMA001 mitochondrion, complete sequence, whole genome shotgun sequence
Ophiocordycipitaceae sp.	NC_049089.1	Hypocreales	Ophiocordycipitaceae	Ophiocordycipitaceae sp. mitochondrion, complete genome
Orbiocrella petchii	MT447058.1	Hypocreales	Ophiocordycipitaceae	Orbiocrella petchii strain SD3 mitochondrion, complete genome
Paraisaria gracilioides	NC_072283.1	Hypocreales	Ophiocordycipitaceae	Paraisaria gracilioides mitochondrion, complete genome
Paraisaria gracilis	NC_063318.1	Hypocreales	Ophiocordycipitaceae	Paraisaria gracilis voucher YHH OG201305 mitochondrion, complete genome
Paraisaria heteropoda	OR077706.1	Hypocreales	Ophiocordycipitaceae	Paraisaria heteropoda mitochondrion, complete genome
Purpureocillium lavendulum	MW019427.1	Hypocreales	Ophiocordycipitaceae	Purpureocillium lavendulum strain YMF1.00683 mitochondrion, complete genome
Purpureocillium lilacinum	MN635609.1	Hypocreales	Ophiocordycipitaceae	Purpureocillium lilacinum strain WS1608 mitochondrion, complete genome
Purpureocillium takamizusanense	OK505612.1	Hypocreales	Ophiocordycipitaceae	Purpureocillium takamizusanense isolate PT3 mitochondrion, complete genome
Tolypocladium cylindrosporum	NC_046839.1	Hypocreales	Ophiocordycipitaceae	Tolypocladium cylindrosporum isolate ARSEF963 mitochondrion, complete genome
Tolypocladium guangdongense	NC_054274.1	Hypocreales	Ophiocordycipitaceae	Tolypocladium guangdongense isolate GD15 mitochondrion, complete genome
Tolypocladium inflatum	NC_036382.1	Hypocreales	Ophiocordycipitaceae	Tolypocladium inflatum strain ARSEF 3280 mitochondrion, complete genome
Tolypocladium ophioglossoides	NC_031384.1	Hypocreales	Ophiocordycipitaceae	Tolypocladium ophioglossoides isolate L2 mitochondrion, complete genome
Pleurocordyceps sinensis	NC_067712.1	Hypocreales	Polycephalomycetaceae	Pleurocordyceps sinensis strain CN80-2 mitochondrion, complete genome
Zelopaecilomyces penicillatus	NC_043850.1	Hypocreales	Pseudodiploosporaceae	Paecilomyces penicillatus strain SAAS_ppe1 mitochondrion, complete genome
Myrothecium inundatum	NC_060511.1	Hypocreales	Stachybotryaceae	Myrothecium inundatum isolate CBS 120646 mitochondrion, complete genome
Stachybotrys chartarum	NC_060508.1	Hypocreales	Stachybotryaceae	Stachybotrys chartarum isolate IBT 7711 mitochondrion, complete genome
Stachybotrys chlorohalonata	NC_060509.1	Hypocreales	Stachybotryaceae	Stachybotrys chlorohalonata isolate IBT 40285 mitochondrion, complete genome
Stachybotrys echinatus	NC_060510.1	Hypocreales	Stachybotryaceae	Memnoniella echinata isolate JCM 22618 mitochondrion, complete genome
Colletotrichum aenigma	KX885105	Glomerellales	Glomerellaceae	Colletotrichum aenigma strain XY15 mitochondrion, complete genome	Outgroup
Colletotrichum gloeosporioides	KX885104	Glomerellales	Glomerellaceae	Colletotrichum gloeosporioides strain LQ33 mitochondrion, complete genome	Outgroup

## Sheet: Table S2
Table S2. Sequence data for Ophiocordycipitaceae mitochondrial genome analysis.
Family	Abbreviation	Species	Accession no.	Length (nt)
Ophiocordycipitaceae	Pli	Purpureocillium lilacinum	MN635609	23495
	Pla	Purpureocillium lavendulum	MW019427	23567
	Pta	Purpureocillium takamizusanense	OK505612	33113
	Top	Tolypocladium ophioglossoides	NC_031384	35159
	Tin	Tolypocladium inflatum	KY924883	24973
	Tcy	Tolypocladium cylindrosporum	NC_046839	34698
	Tgu	Tolypocladium guangdongense	MT471267	46102
	Top	Tolypocladium ophioglossoides	KX455872	35159
	Ttu	Tolypocladium tundrense	CM044411	32643
	Tsp	Tolypocladium sp.	MN583265	46466
	Hrh	Hirsutella rhossiliensis	NC_030164	62483
	Hmi	Hirsutella minnesotensis	NC_027660	52245
	Hth	Hirsutella thompsonii	MH367296	65332
	Hve	Hirsutella vermicola	NC_036610	53793
	Osi	Ophiocordyceps sinensis	NC_034659	157539
	Oxu	Ophiocordyceps xuefengensis	CM037206	78744
	Oca	Ophiocordyceps camponoti-floridani	CM022976	272497
	Ola	Ophiocordyceps lanpingensis	MW342621	117560
	Oso	Ophiocordyceps sobolifera	PP024668	127898
	Dco	Drechmeria coniospora	CM038151	30176
	Psi	Pleurocordyceps sinensis	NC_067712	31841
	Phe	Paraisaria heteropoda	OR077706	148623
	Pgr	Paraisaria gracilioides	OP832231	181140
	Pgr	Paraisaria gracilis	MT371080	134288
	Dco	Drechmeria coniospora	CM038151	30176
Cordycipitaceae	She	Samsoniella hepiali	OM117588	24246
	Ale	Akanthomyces lecanii	NC046840	24643
	Cmi	Cordyceps militaris	NC022834	33277
	Cfa	Cordyceps farinosa	OM201302	31285
	Bba	Beauveria bassiana	NC010652	29961
	Bps	Beauveria pseudobassiana	NC022708	28006

## Sheet: Table S3
Table S3. Long repeat sequence of P. atypicola RCEF7274.
ID	Length	Type	Repeat_A_start	Repeat_A_end	Repeat_B_start	Repeat_B_end	Hamming_Distance	Gene_A	Gene_B	Repeat_A_seq	Repeat_B_seq
R1	87	F	42384	42470	95207	95293	0	_	_	CCTCCGAAGGAGGCCTCGCTAAGCAGAGTAGGGTCTTTACTTCTTAGTTTCATAAGTAAAACTAATAAGGGTGCTTCGCACAGAAGT	CCTCCGAAGGAGGCCTCGCTAAGCAGAGTAGGGTCTTTACTTCTTAGTTTCATAAGTAAAACTAATAAGGGTGCTTCGCACAGAAGT
R2	72	F	24794	24865	33132	33203	-3	orf424	orf415	CCTCCGAAGGAGGCCTCGCTAAGCAGAGTAGGGTCTTTACTTCTTAGTTTCATAAGTAAAACTAATAAGGGTGCTTCGCACAGAAGT	TGTAAAAGAGCAACGAGTAAATGGTAGTTGATGTGGTATTAATTTACCATATTTAAGATGTACTCTAACGGG
R3	63	F	24814	24876	33152	33214	-3	orf424	orf415	CCTCCGAAGGAGGCCTCGCTAAGCAGAGTAGGGTCTTTACTTCTTAGTTTCATAAGTAAAACTAATAAGGGTGCTTCGCACAGAAGT	ATGGTAGTTGATGTGGTATTAATTTACCATATTTAAGATGTACTCTAACGGGCTTCGAAAGAA
R4	62	F	80706	80767	91599	91660	-2	_	_	CCTCCGAAGGAGGCCTCGCTAAGCAGAGTAGGGTCTTTACTTCTTAGTTTCATAAGTAAAACTAATAAGGGTGCTTCGCACAGAAGT	ACAATCAGCAGGAAACCAAAATAACAAGCCATGTTGTGAGTAGGATCCTCAGAGACTACACG
R5	61	F	10462	10522	97137	97197	-3	orf225	orf446	CCTCCGAAGGAGGCCTCGCTAAGCAGAGTAGGGTCTTTACTTCTTAGTTTCATAAGTAAAACTAATAAGGGTGCTTCGCACAGAAGT	TTGGTACCAAACCATGTATGAAAATATATGAGTGGCTGAAGTAATTACTCAGGTACGGTAA
R6	57	F	3491	3547	10466	10522	-3	_	orf225	CCTCCGAAGGAGGCCTCGCTAAGCAGAGTAGGGTCTTTACTTCTTAGTTTCATAAGTAAAACTAATAAGGGTGCTTCGCACAGAAGT	TACCAAACCGTATATGAAAATATATGAGTGGCTGAAGTAATTACTCAGGTATGGTAA
R7	57	F	24845	24901	97331	97387	-3	orf424	orf446	CCTCCGAAGGAGGCCTCGCTAAGCAGAGTAGGGTCTTTACTTCTTAGTTTCATAAGTAAAACTAATAAGGGTGCTTCGCACAGAAGT	TTTAAGGTGTACTCTAATGGGTTTCGAAAGAAATTATCAAGTCAAAATCCTTACTAA
R8	54	F	3498	3551	97148	97201	-3	_	orf446	CCTCCGAAGGAGGCCTCGCTAAGCAGAGTAGGGTCTTTACTTCTTAGTTTCATAAGTAAAACTAATAAGGGTGCTTCGCACAGAAGT	CCATGTATGAAAATATATGAGTGGCTGAAGTAATTACTCAGGTACGGTAACAAG
R9	53	F	10478	10530	97153	97205	-2	orf225	orf446	CCTCCGAAGGAGGCCTCGCTAAGCAGAGTAGGGTCTTTACTTCTTAGTTTCATAAGTAAAACTAATAAGGGTGCTTCGCACAGAAGT	TATGAAAATATATGAGTGGCTGAAGTAATTACTCAGGTACGGTAACAAGCCAA
R10	53	F	24832	24884	33170	33222	-3	orf424	orf415	CCTCCGAAGGAGGCCTCGCTAAGCAGAGTAGGGTCTTTACTTCTTAGTTTCATAAGTAAAACTAATAAGGGTGCTTCGCACAGAAGT	TTAATTTACCATATTTAAGATGTACTCTAACGGGCTTCGAAAGAAGTTATCAA
R11	48	F	24317	24364	28542	28589	0	_	_	CCTCCGAAGGAGGCCTCGCTAAGCAGAGTAGGGTCTTTACTTCTTAGTTTCATAAGTAAAACTAATAAGGGTGCTTCGCACAGAAGT	GAGAGCCGTATGATGGGAAACTATCACGTACGGTTCGGGAAAGGGGGA
R12	47	F	22693	22739	26903	26949	-3	orf720	orf765	CCTCCGAAGGAGGCCTCGCTAAGCAGAGTAGGGTCTTTACTTCTTAGTTTCATAAGTAAAACTAATAAGGGTGCTTCGCACAGAAGT	AAAAGTAAGCCAGGTAACATGACTCAAGGTATAATCCCCACAACTCT
R13	47	F	3505	3551	43890	43936	-3	_	orf427	CCTCCGAAGGAGGCCTCGCTAAGCAGAGTAGGGTCTTTACTTCTTAGTTTCATAAGTAAAACTAATAAGGGTGCTTCGCACAGAAGT	TGAAAAATTATAAGTGGCTGAAGTAATTACTCAGGTATGGTAACAAG
R14	46	F	10429	10474	97104	97149	-3	orf225	orf446	CCTCCGAAGGAGGCCTCGCTAAGCAGAGTAGGGTCTTTACTTCTTAGTTTCATAAGTAAAACTAATAAGGGTGCTTCGCACAGAAGT	AAACTATCAAATTCCGGGGACACCCTAAAGCTTTTGGTACCAAACC
R15	46	F	35610	35655	43891	43936	-3	_	orf427	CCTCCGAAGGAGGCCTCGCTAAGCAGAGTAGGGTCTTTACTTCTTAGTTTCATAAGTAAAACTAATAAGGGTGCTTCGCACAGAAGT	GAAAAATTATAAGTGGCTGAAGTAATTACTCAGGTATGGTAACAAG
R16	44	F	43902	43945	97167	97210	-3	orf427	orf446	CCTCCGAAGGAGGCCTCGCTAAGCAGAGTAGGGTCTTTACTTCTTAGTTTCATAAGTAAAACTAATAAGGGTGCTTCGCACAGAAGT	AGTGGCTGAAGTAATTACTCAGGTACGGTAACAAGCCAAAAGAT
R17	44	F	39698	39741	83216	83259	-3	_	_	CCTCCGAAGGAGGCCTCGCTAAGCAGAGTAGGGTCTTTACTTCTTAGTTTCATAAGTAAAACTAATAAGGGTGCTTCGCACAGAAGT	AAGTACCGGTATGCAGTTCATCGACTAGACGGTGATGGGTGTTA
R18	44	F	3518	3561	35622	35665	-3	_	_	CCTCCGAAGGAGGCCTCGCTAAGCAGAGTAGGGTCTTTACTTCTTAGTTTCATAAGTAAAACTAATAAGGGTGCTTCGCACAGAAGT	GTGGCTGAAGTAATTACTCAGGTAAGGTAACAAGTTATTTAGAT
R19	42	F	10476	10517	33015	33056	-3	orf225	orf415	CCTCCGAAGGAGGCCTCGCTAAGCAGAGTAGGGTCTTTACTTCTTAGTTTCATAAGTAAAACTAATAAGGGTGCTTCGCACAGAAGT	TATATGAAAATATATAAGTGGCTGAACTAACTACTCAGGTAT
R20	42	F	48254	48295	64115	64156	-2	orf354	orf321	CCTCCGAAGGAGGCCTCGCTAAGCAGAGTAGGGTCTTTACTTCTTAGTTTCATAAGTAAAACTAATAAGGGTGCTTCGCACAGAAGT	TACCCTTTATATTCTTCAAAATATTTAGCCTATAAAGATTGA
R21	42	F	3612	3653	92165	92206	-3	_	_	CCTCCGAAGGAGGCCTCGCTAAGCAGAGTAGGGTCTTTACTTCTTAGTTTCATAAGTAAAACTAATAAGGGTGCTTCGCACAGAAGT	ATATAGTTGTAAAAGAGCAACGAGTAGATGGTTCTTCAAGAT
R22	41	F	3558	3598	92117	92157	-3	_	_	CCTCCGAAGGAGGCCTCGCTAAGCAGAGTAGGGTCTTTACTTCTTAGTTTCATAAGTAAAACTAATAAGGGTGCTTCGCACAGAAGT	AGATTCTAGCAATAGGAATGGGTGATCGCGGATCTAAGTCA
R23	41	F	10488	10528	43898	43938	-2	orf225	orf427	CCTCCGAAGGAGGCCTCGCTAAGCAGAGTAGGGTCTTTACTTCTTAGTTTCATAAGTAAAACTAATAAGGGTGCTTCGCACAGAAGT	TATAAGTGGCTGAAGTAATTACTCAGGTATGGTAACAAGCC
R24	41	F	87652	87692	92172	92212	-3	orf422	_	CCTCCGAAGGAGGCCTCGCTAAGCAGAGTAGGGTCTTTACTTCTTAGTTTCATAAGTAAAACTAATAAGGGTGCTTCGCACAGAAGT	TGTAAAAGAGCAACGAGTAGATGGTTCTTCAAGATCTAGAA
R25	40	F	39614	39653	83126	83165	-2	_	_	CCTCCGAAGGAGGCCTCGCTAAGCAGAGTAGGGTCTTTACTTCTTAGTTTCATAAGTAAAACTAATAAGGGTGCTTCGCACAGAAGT	ATGGCACAGGTAATGACTCGTGGTACAGTAAAATCAAAAT
R26	40	F	25224	25263	37507	37546	-3	orf424	orf642	CCTCCGAAGGAGGCCTCGCTAAGCAGAGTAGGGTCTTTACTTCTTAGTTTCATAAGTAAAACTAATAAGGGTGCTTCGCACAGAAGT	ATACCCCATTTTGATAAATATCCTTTAATAACTAATAAAT
R27	40	F	21889	21928	28540	28579	0	_	_	CCTCCGAAGGAGGCCTCGCTAAGCAGAGTAGGGTCTTTACTTCTTAGTTTCATAAGTAAAACTAATAAGGGTGCTTCGCACAGAAGT	TGGAGAGCCGTATGATGGGAAACTATCACGTACGGTTCGG
R28	39	F	39608	39646	43216	43254	-3	_	_	CCTCCGAAGGAGGCCTCGCTAAGCAGAGTAGGGTCTTTACTTCTTAGTTTCATAAGTAAAACTAATAAGGGTGCTTCGCACAGAAGT	TAATTAATGGCACAGGTAATGACTCGTGGTAGGGTAAAA
R29	39	F	1682	1720	39611	39649	-3	_	_	CCTCCGAAGGAGGCCTCGCTAAGCAGAGTAGGGTCTTTACTTCTTAGTTTCATAAGTAAAACTAATAAGGGTGCTTCGCACAGAAGT	CTTATGGCACAGGTAATGACTCGTGGTACGGTAAAATCA
R30	39	F	33027	33065	43898	43936	-3	orf415	orf427	CCTCCGAAGGAGGCCTCGCTAAGCAGAGTAGGGTCTTTACTTCTTAGTTTCATAAGTAAAACTAATAAGGGTGCTTCGCACAGAAGT	TATAAGTGGCTGAAGTAATTACTCAGGTATGGTAACAAG
R31	39	F	33017	33055	97153	97191	-3	orf415	orf446	CCTCCGAAGGAGGCCTCGCTAAGCAGAGTAGGGTCTTTACTTCTTAGTTTCATAAGTAAAACTAATAAGGGTGCTTCGCACAGAAGT	TATGAAAATATATGAGTGGCTGAAGTAATTACTCAGGTA
R32	39	F	10654	10692	97332	97370	-3	orf225	orf446	CCTCCGAAGGAGGCCTCGCTAAGCAGAGTAGGGTCTTTACTTCTTAGTTTCATAAGTAAAACTAATAAGGGTGCTTCGCACAGAAGT	TTAAGGTGTACTCTAATGGGTTTCGAAAGAAATTATCAA
R33	39	F	33131	33169	35724	35762	-2	orf415	_	CCTCCGAAGGAGGCCTCGCTAAGCAGAGTAGGGTCTTTACTTCTTAGTTTCATAAGTAAAACTAATAAGGGTGCTTCGCACAGAAGT	TTGTAAAAGAGCAACGAGTAGATGGTAGTTGATATGGTA
R34	38	F	32975	33012	97111	97148	-3	orf415	orf446	CCTCCGAAGGAGGCCTCGCTAAGCAGAGTAGGGTCTTTACTTCTTAGTTTCATAAGTAAAACTAATAAGGGTGCTTCGCACAGAAGT	CAAATTCCGGGGACACCCTAAAGCTTTTGGTACCAAAC
R35	38	F	80730	80767	91623	91660	-1	_	_	CCTCCGAAGGAGGCCTCGCTAAGCAGAGTAGGGTCTTTACTTCTTAGTTTCATAAGTAAAACTAATAAGGGTGCTTCGCACAGAAGT	CAAGCCATGTTGTGAGTAGGATCCTCAGAGACTACACG
R36	38	F	21891	21928	24317	24354	0	_	_	CCTCCGAAGGAGGCCTCGCTAAGCAGAGTAGGGTCTTTACTTCTTAGTTTCATAAGTAAAACTAATAAGGGTGCTTCGCACAGAAGT	GAGAGCCGTATGATGGGAAACTATCACGTACGGTTCGG
R37	38	F	3505	3542	33019	33056	-3	_	orf415	CCTCCGAAGGAGGCCTCGCTAAGCAGAGTAGGGTCTTTACTTCTTAGTTTCATAAGTAAAACTAATAAGGGTGCTTCGCACAGAAGT	TGAAAATATATAAGTGGCTGAACTAACTACTCAGGTAT
R38	38	F	87686	87723	92206	92243	-3	orf422	_	CCTCCGAAGGAGGCCTCGCTAAGCAGAGTAGGGTCTTTACTTCTTAGTTTCATAAGTAAAACTAATAAGGGTGCTTCGCACAGAAGT	TCTAGAACTTTAGATTTTGTAAGGTGTACTCTAGTCGC
R39	38	F	69128	69165	91065	91102	-3	orf340	orf351	CCTCCGAAGGAGGCCTCGCTAAGCAGAGTAGGGTCTTTACTTCTTAGTTTCATAAGTAAAACTAATAAGGGTGCTTCGCACAGAAGT	ATTGAATTAGAGGATTTATAGAAGCTGAAGGTAGTTTT
R40	37	F	37160	37196	38270	38306	-3	orf642	orf642	CCTCCGAAGGAGGCCTCGCTAAGCAGAGTAGGGTCTTTACTTCTTAGTTTCATAAGTAAAACTAATAAGGGTGCTTCGCACAGAAGT	AAGAAGTTATATCTATAATAATAGGTTCTTTATTAGG
R41	37	F	47090	47126	53416	53452	-3	_	_	CCTCCGAAGGAGGCCTCGCTAAGCAGAGTAGGGTCTTTACTTCTTAGTTTCATAAGTAAAACTAATAAGGGTGCTTCGCACAGAAGT	GTGGGTAACTGAAATGTTGCTTAATGCACAGTCGGAA
R42	37	F	92087	92123	100727	100763	-3	_	orf428	CCTCCGAAGGAGGCCTCGCTAAGCAGAGTAGGGTCTTTACTTCTTAGTTTCATAAGTAAAACTAATAAGGGTGCTTCGCACAGAAGT	TAATGATTGAGGGTATAGTAATATCATTAGAGATTCT
R43	37	F	24794	24830	35725	35761	-2	orf424	_	CCTCCGAAGGAGGCCTCGCTAAGCAGAGTAGGGTCTTTACTTCTTAGTTTCATAAGTAAAACTAATAAGGGTGCTTCGCACAGAAGT	TGTAAAAGAGCAACGAGTAGATGGTAGTTGATATGGT
R44	36	F	3517	3552	33031	33066	-3	_	orf415	CCTCCGAAGGAGGCCTCGCTAAGCAGAGTAGGGTCTTTACTTCTTAGTTTCATAAGTAAAACTAATAAGGGTGCTTCGCACAGAAGT	AGTGGCTGAACTAACTACTCAGGTATAGTAACAAGT
R45	36	F	35720	35755	97263	97298	-2	_	orf446	CCTCCGAAGGAGGCCTCGCTAAGCAGAGTAGGGTCTTTACTTCTTAGTTTCATAAGTAAAACTAATAAGGGTGCTTCGCACAGAAGT	TTATTTGTAAAAGAGCAACGAGTAGACGGTAGTTGA
R46	35	F	75005	75039	90605	90639	-3	orf409	orf351	CCTCCGAAGGAGGCCTCGCTAAGCAGAGTAGGGTCTTTACTTCTTAGTTTCATAAGTAAAACTAATAAGGGTGCTTCGCACAGAAGT	ACAGGATTTGTAGATGGAGAGGGTTGTTTTTCTAT
R47	35	F	1691	1725	39620	39654	-3	_	_	CCTCCGAAGGAGGCCTCGCTAAGCAGAGTAGGGTCTTTACTTCTTAGTTTCATAAGTAAAACTAATAAGGGTGCTTCGCACAGAAGT	CAGGTAATGACTCGTGGTACGGTAAAATCAAGATT
R48	35	F	88064	88098	102627	102661	-3	orf422	orf364	CCTCCGAAGGAGGCCTCGCTAAGCAGAGTAGGGTCTTTACTTCTTAGTTTCATAAGTAAAACTAATAAGGGTGCTTCGCACAGAAGT	AAAATTATACCTCATTTTGATAAATTCCCTTTATT
R49	35	F	53416	53450	73368	73402	-3	_	_	CCTCCGAAGGAGGCCTCGCTAAGCAGAGTAGGGTCTTTACTTCTTAGTTTCATAAGTAAAACTAATAAGGGTGCTTCGCACAGAAGT	GTGGGTAGCTGAAATGCTGCTTAATGTACAGTCGG
R50	35	F	25329	25363	44550	44584	-3	orf424	orf427	CCTCCGAAGGAGGCCTCGCTAAGCAGAGTAGGGTCTTTACTTCTTAGTTTCATAAGTAAAACTAATAAGGGTGCTTCGCACAGAAGT	GAAGGTTTAAATCAAATAATAAATATAAAAGCATC
R51	35	F	44056	44090	97330	97364	-3	orf427	orf446	CCTCCGAAGGAGGCCTCGCTAAGCAGAGTAGGGTCTTTACTTCTTAGTTTCATAAGTAAAACTAATAAGGGTGCTTCGCACAGAAGT	GTTTAAGGTGTACTCTAATGGGTTTCGAAAGAAAT
R52	35	F	24791	24825	44000	44034	-3	orf424	orf427	CCTCCGAAGGAGGCCTCGCTAAGCAGAGTAGGGTCTTTACTTCTTAGTTTCATAAGTAAAACTAATAAGGGTGCTTCGCACAGAAGT	TACTGTAAAAGAGCAACGAGTAGACGGCAGTTGAT
R53	35	F	33078	33112	97214	97248	-3	orf415	orf446	CCTCCGAAGGAGGCCTCGCTAAGCAGAGTAGGGTCTTTACTTCTTAGTTTCATAAGTAAAACTAATAAGGGTGCTTCGCACAGAAGT	CGAAAGAGCAATGGGTTATCGCGGATCTAAATCAA
R54	35	F	72301	72335	76214	76248	-3	orf315	orf348	CCTCCGAAGGAGGCCTCGCTAAGCAGAGTAGGGTCTTTACTTCTTAGTTTCATAAGTAAAACTAATAAGGGTGCTTCGCACAGAAGT	TTAACTTGATTTATAGGATTTGCAGAAGGGGATGG
R55	35	P	12443	12477	105730	105764	-2	_	_	CCTCCGAAGGAGGCCTCGCTAAGCAGAGTAGGGTCTTTACTTCTTAGTTTCATAAGTAAAACTAATAAGGGTGCTTCGCACAGAAGT	ATCCCGGTTTTTACTTCTAAGTAAAAACTAAGAAG
R56	34	F	10583	10616	43993	44026	-3	orf225	orf427	CCTCCGAAGGAGGCCTCGCTAAGCAGAGTAGGGTCTTTACTTCTTAGTTTCATAAGTAAAACTAATAAGGGTGCTTCGCACAGAAGT	AAAATACTACTGTAAAAGAGCAACGAGTAGACGG
R57	34	F	39157	39190	73368	73401	-3	_	_	CCTCCGAAGGAGGCCTCGCTAAGCAGAGTAGGGTCTTTACTTCTTAGTTTCATAAGTAAAACTAATAAGGGTGCTTCGCACAGAAGT	GTGGGTAGCTGAAATGCTGCTTAATGTACAGTCG
R58	34	F	71153	71186	73770	73803	-3	orf316	orf315	CCTCCGAAGGAGGCCTCGCTAAGCAGAGTAGGGTCTTTACTTCTTAGTTTCATAAGTAAAACTAATAAGGGTGCTTCGCACAGAAGT	TTAGCTGGATTAATAGATGGAGATGGACACTTTA
R59	34	F	35622	35655	97168	97201	-1	_	orf446	CCTCCGAAGGAGGCCTCGCTAAGCAGAGTAGGGTCTTTACTTCTTAGTTTCATAAGTAAAACTAATAAGGGTGCTTCGCACAGAAGT	GTGGCTGAAGTAATTACTCAGGTACGGTAACAAG
R60	34	F	10493	10526	35622	35655	-2	orf225	_	CCTCCGAAGGAGGCCTCGCTAAGCAGAGTAGGGTCTTTACTTCTTAGTTTCATAAGTAAAACTAATAAGGGTGCTTCGCACAGAAGT	GTGGCTGAAGTAATTACTCAGGTAAGGTAACAAG
R61	34	F	88623	88656	104690	104723	-3	orf422	_	CCTCCGAAGGAGGCCTCGCTAAGCAGAGTAGGGTCTTTACTTCTTAGTTTCATAAGTAAAACTAATAAGGGTGCTTCGCACAGAAGT	TAATGTTAAATAAAGAACATTTATCAGAACAAGG
R62	34	F	10441	10474	97116	97149	-2	orf225	orf446	CCTCCGAAGGAGGCCTCGCTAAGCAGAGTAGGGTCTTTACTTCTTAGTTTCATAAGTAAAACTAATAAGGGTGCTTCGCACAGAAGT	TCCGGGGACACCCTAAAGCTTTTGGTACCAAACC
R63	34	F	87462	87495	100658	100691	-3	orf422	orf428	CCTCCGAAGGAGGCCTCGCTAAGCAGAGTAGGGTCTTTACTTCTTAGTTTCATAAGTAAAACTAATAAGGGTGCTTCGCACAGAAGT	CCAAACTCCGGGGACACCCTAAAGCTCTAATAAC
R64	34	P	12623	12656	108608	108641	-1	_	_	CCTCCGAAGGAGGCCTCGCTAAGCAGAGTAGGGTCTTTACTTCTTAGTTTCATAAGTAAAACTAATAAGGGTGCTTCGCACAGAAGT	TTTTTACTGCGAAGCTAGGCTACTTCGTAGCCAC
R65	33	F	37680	37712	88243	88275	-3	orf642	orf422	CCTCCGAAGGAGGCCTCGCTAAGCAGAGTAGGGTCTTTACTTCTTAGTTTCATAAGTAAAACTAATAAGGGTGCTTCGCACAGAAGT	AGCTTTTCCTGATATTAAACCAATATCTAGACC
R66	33	F	47828	47860	63689	63721	-3	orf354	orf321	CCTCCGAAGGAGGCCTCGCTAAGCAGAGTAGGGTCTTTACTTCTTAGTTTCATAAGTAAAACTAATAAGGGTGCTTCGCACAGAAGT	ATGCGTACTCCTAAAATAGAAGCTTTGCATAGA
R67	33	F	43222	43254	83126	83158	-2	_	_	CCTCCGAAGGAGGCCTCGCTAAGCAGAGTAGGGTCTTTACTTCTTAGTTTCATAAGTAAAACTAATAAGGGTGCTTCGCACAGAAGT	ATGGCACAGGTAATGACTCGTGGTACAGTAAAA
R68	33	F	35352	35384	91587	91619	-2	_	_	CCTCCGAAGGAGGCCTCGCTAAGCAGAGTAGGGTCTTTACTTCTTAGTTTCATAAGTAAAACTAATAAGGGTGCTTCGCACAGAAGT	ATGTAACAATGAACAATCAGCAGGAAACCAAAA
R69	33	F	1685	1717	43222	43254	-3	_	_	CCTCCGAAGGAGGCCTCGCTAAGCAGAGTAGGGTCTTTACTTCTTAGTTTCATAAGTAAAACTAATAAGGGTGCTTCGCACAGAAGT	ATGGCACAGGTAATGACTCGTGGTAGGGTAAAA
R70	33	F	88076	88108	90836	90868	-3	orf422	orf351	CCTCCGAAGGAGGCCTCGCTAAGCAGAGTAGGGTCTTTACTTCTTAGTTTCATAAGTAAAACTAATAAGGGTGCTTCGCACAGAAGT	CATTTTGATAAATACCCTTTAATAACTAAAAAA
R71	33	F	37513	37545	90836	90868	-2	orf642	orf351	CCTCCGAAGGAGGCCTCGCTAAGCAGAGTAGGGTCTTTACTTCTTAGTTTCATAAGTAAAACTAATAAGGGTGCTTCGCACAGAAGT	CATTTTGATAAATACCCTTTAATAACTAAAAAA
R72	33	F	25230	25262	90836	90868	-3	orf424	orf351	CCTCCGAAGGAGGCCTCGCTAAGCAGAGTAGGGTCTTTACTTCTTAGTTTCATAAGTAAAACTAATAAGGGTGCTTCGCACAGAAGT	CATTTTGATAAATACCCTTTAATAACTAAAAAA
R73	33	F	36135	36167	37503	37535	-3	_	orf642	CCTCCGAAGGAGGCCTCGCTAAGCAGAGTAGGGTCTTTACTTCTTAGTTTCATAAGTAAAACTAATAAGGGTGCTTCGCACAGAAGT	TATTATACCCCATTTTGATAAATATCCTTTAAT
R74	33	F	25218	25250	88064	88096	-3	orf424	orf422	CCTCCGAAGGAGGCCTCGCTAAGCAGAGTAGGGTCTTTACTTCTTAGTTTCATAAGTAAAACTAATAAGGGTGCTTCGCACAGAAGT	AAAATAATAGCTCATTTTGATAAATACCCTTTA
R75	33	F	70423	70455	77555	77587	-3	orf349	orf272	CCTCCGAAGGAGGCCTCGCTAAGCAGAGTAGGGTCTTTACTTCTTAGTTTCATAAGTAAAACTAATAAGGGTGCTTCGCACAGAAGT	TAATAGTTGATTCTCAGGGTTTGTAGATGCTGA
R76	33	F	10660	10692	24852	24884	-3	orf225	orf424	CCTCCGAAGGAGGCCTCGCTAAGCAGAGTAGGGTCTTTACTTCTTAGTTTCATAAGTAAAACTAATAAGGGTGCTTCGCACAGAAGT	TGTACTCTAATGGGTTTCGAAAGAAATTATCAA
R77	33	F	33190	33222	97338	97370	-3	orf415	orf446	CCTCCGAAGGAGGCCTCGCTAAGCAGAGTAGGGTCTTTACTTCTTAGTTTCATAAGTAAAACTAATAAGGGTGCTTCGCACAGAAGT	TGTACTCTAATGGGTTTCGAAAGAAATTATCAA
R78	32	F	97220	97251	100776	100807	-2	orf446	orf428	CCTCCGAAGGAGGCCTCGCTAAGCAGAGTAGGGTCTTTACTTCTTAGTTTCATAAGTAAAACTAATAAGGGTGCTTCGCACAGAAGT	AGAAATGGGTTATCGCGGATCTAAATCAGATA
R79	32	F	47576	47607	70058	70089	-3	orf354	orf349	CCTCCGAAGGAGGCCTCGCTAAGCAGAGTAGGGTCTTTACTTCTTAGTTTCATAAGTAAAACTAATAAGGGTGCTTCGCACAGAAGT	TTTGCTTCATATTTAGCTGGTTTAATTGAAGG
R80	32	F	35899	35930	97440	97471	-3	_	orf446	CCTCCGAAGGAGGCCTCGCTAAGCAGAGTAGGGTCTTTACTTCTTAGTTTCATAAGTAAAACTAATAAGGGTGCTTCGCACAGAAGT	CCTTGATTTATAACAGGATTTTCAGATGCTGA
R81	32	F	7044	7075	101296	101327	-3	orf360	orf428	CCTCCGAAGGAGGCCTCGCTAAGCAGAGTAGGGTCTTTACTTCTTAGTTTCATAAGTAAAACTAATAAGGGTGCTTCGCACAGAAGT	TTTGATAATTACCCTTTATTAACCCGTAAACA
R82	32	F	3608	3639	43992	44023	-3	_	orf427	CCTCCGAAGGAGGCCTCGCTAAGCAGAGTAGGGTCTTTACTTCTTAGTTTCATAAGTAAAACTAATAAGGGTGCTTCGCACAGAAGT	AAAAATACTACTGTAAAAGAGCAACGAGTAGA
R83	32	F	7042	7073	68903	68934	-3	orf360	orf340	CCTCCGAAGGAGGCCTCGCTAAGCAGAGTAGGGTCTTTACTTCTTAGTTTCATAAGTAAAACTAATAAGGGTGCTTCGCACAGAAGT	TATTTGATAAATATCCTTTATTAACTAGTAAA
R84	32	F	33125	33156	92165	92196	-2	orf415	_	CCTCCGAAGGAGGCCTCGCTAAGCAGAGTAGGGTCTTTACTTCTTAGTTTCATAAGTAAAACTAATAAGGGTGCTTCGCACAGAAGT	ATATAGTTGTAAAAGAGCAACGAGTAGATGGT
R85	32	F	35403	35434	91635	91666	-2	_	_	CCTCCGAAGGAGGCCTCGCTAAGCAGAGTAGGGTCTTTACTTCTTAGTTTCATAAGTAAAACTAATAAGGGTGCTTCGCACAGAAGT	TGAGTAGGATCCTCAGAGACTACACGTGAAAA
R86	32	F	35725	35756	44003	44034	-2	_	orf427	CCTCCGAAGGAGGCCTCGCTAAGCAGAGTAGGGTCTTTACTTCTTAGTTTCATAAGTAAAACTAATAAGGGTGCTTCGCACAGAAGT	TGTAAAAGAGCAACGAGTAGACGGCAGTTGAT
R87	32	F	33132	33163	44003	44034	-3	orf415	orf427	CCTCCGAAGGAGGCCTCGCTAAGCAGAGTAGGGTCTTTACTTCTTAGTTTCATAAGTAAAACTAATAAGGGTGCTTCGCACAGAAGT	TGTAAAAGAGCAACGAGTAGACGGCAGTTGAT
R88	32	F	3612	3643	33125	33156	-2	_	orf415	CCTCCGAAGGAGGCCTCGCTAAGCAGAGTAGGGTCTTTACTTCTTAGTTTCATAAGTAAAACTAATAAGGGTGCTTCGCACAGAAGT	ATATTGTTGTAAAAGAGCAACGAGTAAATGGT
R89	32	F	10590	10621	33129	33160	-3	orf225	orf415	CCTCCGAAGGAGGCCTCGCTAAGCAGAGTAGGGTCTTTACTTCTTAGTTTCATAAGTAAAACTAATAAGGGTGCTTCGCACAGAAGT	TGTTGTAAAAGAGCAACGAGTAAATGGTAGTT
R90	32	F	90871	90902	102674	102705	-3	orf351	orf364	CCTCCGAAGGAGGCCTCGCTAAGCAGAGTAGGGTCTTTACTTCTTAGTTTCATAAGTAAAACTAATAAGGGTGCTTCGCACAGAAGT	AGCAGATTATCTCTTATTTAAAGAAGCTATAT
R91	32	F	33131	33162	97267	97298	-2	orf415	orf446	CCTCCGAAGGAGGCCTCGCTAAGCAGAGTAGGGTCTTTACTTCTTAGTTTCATAAGTAAAACTAATAAGGGTGCTTCGCACAGAAGT	TTGTAAAAGAGCAACGAGTAGACGGTAGTTGA
R92	32	P	15072	15103	15072	15103	-2	_	_	CCTCCGAAGGAGGCCTCGCTAAGCAGAGTAGGGTCTTTACTTCTTAGTTTCATAAGTAAAACTAATAAGGGTGCTTCGCACAGAAGT	TTATATAATATATTTACAAATATATTATATAA
R93	31	F	3568	3598	92127	92157	-2	_	_	CCTCCGAAGGAGGCCTCGCTAAGCAGAGTAGGGTCTTTACTTCTTAGTTTCATAAGTAAAACTAATAAGGGTGCTTCGCACAGAAGT	AATAGGAATGGGTGATCGCGGATCTAAGTCA
R94	31	F	3568	3598	97217	97247	-2	_	orf446	CCTCCGAAGGAGGCCTCGCTAAGCAGAGTAGGGTCTTTACTTCTTAGTTTCATAAGTAAAACTAATAAGGGTGCTTCGCACAGAAGT	AAGAGCAATGGGTTATCGCGGATCTAAATCA
R95	31	F	48136	48166	63997	64027	-3	orf354	orf321	CCTCCGAAGGAGGCCTCGCTAAGCAGAGTAGGGTCTTTACTTCTTAGTTTCATAAGTAAAACTAATAAGGGTGCTTCGCACAGAAGT	TTTAACTGTAAATTTATACTCCAGATCTAGA
R96	31	F	10492	10522	33031	33061	-3	orf225	orf415	CCTCCGAAGGAGGCCTCGCTAAGCAGAGTAGGGTCTTTACTTCTTAGTTTCATAAGTAAAACTAATAAGGGTGCTTCGCACAGAAGT	AGTGGCTGAACTAACTACTCAGGTATAGTAA
R97	31	F	1621	1651	97104	97134	-3	_	orf446	CCTCCGAAGGAGGCCTCGCTAAGCAGAGTAGGGTCTTTACTTCTTAGTTTCATAAGTAAAACTAATAAGGGTGCTTCGCACAGAAGT	AAACTATCAAATTCCGGGGACACCCTAAAGC
R98	31	F	3454	3484	100652	100682	-2	_	orf428	CCTCCGAAGGAGGCCTCGCTAAGCAGAGTAGGGTCTTTACTTCTTAGTTTCATAAGTAAAACTAATAAGGGTGCTTCGCACAGAAGT	TAGGAACCAAACTCCGGGGACACCCTAAAGC
R99	31	F	3613	3643	24788	24818	-2	_	orf424	CCTCCGAAGGAGGCCTCGCTAAGCAGAGTAGGGTCTTTACTTCTTAGTTTCATAAGTAAAACTAATAAGGGTGCTTCGCACAGAAGT	TATTACTGTAAAAGAGCAACGAGTATATGGT
R100	31	F	70677	70707	71757	71787	-3	orf349	orf316	CCTCCGAAGGAGGCCTCGCTAAGCAGAGTAGGGTCTTTACTTCTTAGTTTCATAAGTAAAACTAATAAGGGTGCTTCGCACAGAAGT	TGGTAGAATATTTAGAAAAATACCCTTTATT
R101	31	F	57184	57214	77570	77600	-3	orf315	orf272	CCTCCGAAGGAGGCCTCGCTAAGCAGAGTAGGGTCTTTACTTCTTAGTTTCATAAGTAAAACTAATAAGGGTGCTTCGCACAGAAGT	AGGGTTTGTAGATGCTGAAGGTTGTTTTAAT
R102	31	F	24704	24734	43913	43943	-3	orf424	orf427	CCTCCGAAGGAGGCCTCGCTAAGCAGAGTAGGGTCTTTACTTCTTAGTTTCATAAGTAAAACTAATAAGGGTGCTTCGCACAGAAGT	TAATTACTCAGGTATGGTAACAAGCCTTAAG
R103	31	F	55537	55567	58059	58089	-3	orf294	orf301	CCTCCGAAGGAGGCCTCGCTAAGCAGAGTAGGGTCTTTACTTCTTAGTTTCATAAGTAAAACTAATAAGGGTGCTTCGCACAGAAGT	TAGTAGGACTAATAGATGGTGATGGTTATAT
R104	31	F	70067	70097	108479	108509	-1	orf349	_	CCTCCGAAGGAGGCCTCGCTAAGCAGAGTAGGGTCTTTACTTCTTAGTTTCATAAGTAAAACTAATAAGGGTGCTTCGCACAGAAGT	TATTTAGCTGGTTTAATTGAAGGAGACGGTA
R105	31	F	92024	92054	100664	100694	-3	_	orf428	CCTCCGAAGGAGGCCTCGCTAAGCAGAGTAGGGTCTTTACTTCTTAGTTTCATAAGTAAAACTAATAAGGGTGCTTCGCACAGAAGT	TCCGGGGACACCCTAAAGCTCTAATAACTAA
R106	31	F	44003	44033	97268	97298	-1	orf427	orf446	CCTCCGAAGGAGGCCTCGCTAAGCAGAGTAGGGTCTTTACTTCTTAGTTTCATAAGTAAAACTAATAAGGGTGCTTCGCACAGAAGT	TGTAAAAGAGCAACGAGTAGACGGTAGTTGA
R107	31	F	3619	3649	35725	35755	-3	_	_	CCTCCGAAGGAGGCCTCGCTAAGCAGAGTAGGGTCTTTACTTCTTAGTTTCATAAGTAAAACTAATAAGGGTGCTTCGCACAGAAGT	TGTAAAAGAGCAACGAGTAGATGGTAGTTGA
R108	31	F	24794	24824	97268	97298	-2	orf424	orf446	CCTCCGAAGGAGGCCTCGCTAAGCAGAGTAGGGTCTTTACTTCTTAGTTTCATAAGTAAAACTAATAAGGGTGCTTCGCACAGAAGT	TGTAAAAGAGCAACGAGTAGACGGTAGTTGA
R109	31	F	35719	35749	92166	92196	-2	_	_	CCTCCGAAGGAGGCCTCGCTAAGCAGAGTAGGGTCTTTACTTCTTAGTTTCATAAGTAAAACTAATAAGGGTGCTTCGCACAGAAGT	TATAGTTGTAAAAGAGCAACGAGTAGATGGT
R110	31	F	37516	37546	68905	68935	-2	orf642	orf340	CCTCCGAAGGAGGCCTCGCTAAGCAGAGTAGGGTCTTTACTTCTTAGTTTCATAAGTAAAACTAATAAGGGTGCTTCGCACAGAAGT	TTTGATAAATATCCTTTATTAACTAGTAAAT
R111	30	F	67957	67986	70828	70857	-3	orf290	orf349	CCTCCGAAGGAGGCCTCGCTAAGCAGAGTAGGGTCTTTACTTCTTAGTTTCATAAGTAAAACTAATAAGGGTGCTTCGCACAGAAGT	TAAAAGAACAGAATTTAATTGAGATCATTT
R112	30	F	71771	71800	88082	88111	-3	orf316	orf422	CCTCCGAAGGAGGCCTCGCTAAGCAGAGTAGGGTCTTTACTTCTTAGTTTCATAAGTAAAACTAATAAGGGTGCTTCGCACAGAAGT	GATAAATACCCTTTATTAAGTCAAAAATAT
R113	30	F	3455	3484	87457	87486	-2	_	orf422	CCTCCGAAGGAGGCCTCGCTAAGCAGAGTAGGGTCTTTACTTCTTAGTTTCATAAGTAAAACTAATAAGGGTGCTTCGCACAGAAGT	AAGAGCCAAATTCCGGGGACATCCTAAAGC
R114	30	F	3570	3599	100775	100804	-2	_	orf428	CCTCCGAAGGAGGCCTCGCTAAGCAGAGTAGGGTCTTTACTTCTTAGTTTCATAAGTAAAACTAATAAGGGTGCTTCGCACAGAAGT	AAGAAATGGGTTATCGCGGATCTAAATCAG
R115	30	F	37578	37607	97748	97777	-3	orf642	orf446	CCTCCGAAGGAGGCCTCGCTAAGCAGAGTAGGGTCTTTACTTCTTAGTTTCATAAGTAAAACTAATAAGGGTGCTTCGCACAGAAGT	TAATTTAATAAAACAAAAAGAACATTTAAA
R116	30	F	54815	54844	103148	103177	-3	orf279	orf364	CCTCCGAAGGAGGCCTCGCTAAGCAGAGTAGGGTCTTTACTTCTTAGTTTCATAAGTAAAACTAATAAGGGTGCTTCGCACAGAAGT	TATAAAGTTTAGAGATTATTTAGATTTTAG
R117	30	R	107743	107772	98802	98831	-3	nad6	trnY-GUA	CCTCCGAAGGAGGCCTCGCTAAGCAGAGTAGGGTCTTTACTTCTTAGTTTCATAAGTAAAACTAATAAGGGTGCTTCGCACAGAAGT	TATAATATATGTAATATATTATATAAAGGA
R118	30	F	68268	68297	91635	91664	-2	_	_	CCTCCGAAGGAGGCCTCGCTAAGCAGAGTAGGGTCTTTACTTCTTAGTTTCATAAGTAAAACTAATAAGGGTGCTTCGCACAGAAGT	TGAGTAGGATCCTCAGAGACTACACGTGAA
R119	30	F	35404	35433	63203	63232	-3	_	_	CCTCCGAAGGAGGCCTCGCTAAGCAGAGTAGGGTCTTTACTTCTTAGTTTCATAAGTAAAACTAATAAGGGTGCTTCGCACAGAAGT	TAGTAGGATCCTCAGAGACTATATGTGGAA
R120	30	F	37504	37533	102630	102659	-3	orf642	orf364	CCTCCGAAGGAGGCCTCGCTAAGCAGAGTAGGGTCTTTACTTCTTAGTTTCATAAGTAAAACTAATAAGGGTGCTTCGCACAGAAGT	ATTATACCTCATTTTGATAAATTCCCTTTA
R121	30	F	24835	24864	35767	35796	-3	orf424	_	CCTCCGAAGGAGGCCTCGCTAAGCAGAGTAGGGTCTTTACTTCTTAGTTTCATAAGTAAAACTAATAAGGGTGCTTCGCACAGAAGT	ATTTACCATATTTAAGGTGTACTCTTATAG
R122	30	F	50937	50966	101530	101559	-3	_	orf428	CCTCCGAAGGAGGCCTCGCTAAGCAGAGTAGGGTCTTTACTTCTTAGTTTCATAAGTAAAACTAATAAGGGTGCTTCGCACAGAAGT	TGATTTAGTGGTTTTACTGATGCTGAAGGA
R123	30	F	100185	100214	101287	101316	-3	orf302	orf428	CCTCCGAAGGAGGCCTCGCTAAGCAGAGTAGGGTCTTTACTTCTTAGTTTCATAAGTAAAACTAATAAGGGTGCTTCGCACAGAAGT	ATTAGTCATTTTGATAATTACCCTTTATTA
R124	30	F	10433	10462	100656	100685	-3	orf225	orf428	CCTCCGAAGGAGGCCTCGCTAAGCAGAGTAGGGTCTTTACTTCTTAGTTTCATAAGTAAAACTAATAAGGGTGCTTCGCACAGAAGT	AACCAAACTCCGGGGACACCCTAAAGCTCT
R125	30	F	35277	35306	91525	91554	-3	_	_	CCTCCGAAGGAGGCCTCGCTAAGCAGAGTAGGGTCTTTACTTCTTAGTTTCATAAGTAAAACTAATAAGGGTGCTTCGCACAGAAGT	TATTTCACTATATGCTGGAAACTTCTAAAG
R126	30	F	1691	1720	83132	83161	-3	_	_	CCTCCGAAGGAGGCCTCGCTAAGCAGAGTAGGGTCTTTACTTCTTAGTTTCATAAGTAAAACTAATAAGGGTGCTTCGCACAGAAGT	CAGGTAATGACTCGTGGTACAGTAAAATCA
R127	30	F	44537	44566	101379	101408	-3	orf427	orf428	CCTCCGAAGGAGGCCTCGCTAAGCAGAGTAGGGTCTTTACTTCTTAGTTTCATAAGTAAAACTAATAAGGGTGCTTCGCACAGAAGT	ACATCTTACTCTAGAAGGTTTAAATAAAAT
R128	30	F	25222	25251	36137	36166	-2	orf424	_	CCTCCGAAGGAGGCCTCGCTAAGCAGAGTAGGGTCTTTACTTCTTAGTTTCATAAGTAAAACTAATAAGGGTGCTTCGCACAGAAGT	TAATACCACATTTTGATAGATATCCTTTAA
R129	30	F	32972	33001	92016	92045	-3	orf415	_	CCTCCGAAGGAGGCCTCGCTAAGCAGAGTAGGGTCTTTACTTCTTAGTTTCATAAGTAAAACTAATAAGGGTGCTTCGCACAGAAGT	AACCAAATTCCGGGGAAGCCCTAAAGCTTT
R130	30	F	13502	13531	95200	95229	-3	_	_	CCTCCGAAGGAGGCCTCGCTAAGCAGAGTAGGGTCTTTACTTCTTAGTTTCATAAGTAAAACTAATAAGGGTGCTTCGCACAGAAGT	TACCTTACCTCCGAAGGAGGCCTCGCTAAG
R131	30	F	3618	3647	100817	100846	-3	_	orf428	CCTCCGAAGGAGGCCTCGCTAAGCAGAGTAGGGTCTTTACTTCTTAGTTTCATAAGTAAAACTAATAAGGGTGCTTCGCACAGAAGT	CTGTAAAAGAGCAACGAGCAGACGGTTCCT
R132	30	F	101752	101781	103107	103136	-3	orf428	orf364	CCTCCGAAGGAGGCCTCGCTAAGCAGAGTAGGGTCTTTACTTCTTAGTTTCATAAGTAAAACTAATAAGGGTGCTTCGCACAGAAGT	GATAAAATAATCCCTTTTTTTCAAAAATAT
R133	30	F	72682	72711	90617	90646	-3	orf315	orf351	CCTCCGAAGGAGGCCTCGCTAAGCAGAGTAGGGTCTTTACTTCTTAGTTTCATAAGTAAAACTAATAAGGGTGCTTCGCACAGAAGT	GATGGAGAGGGTTGTTTTTCTATTTCAATA
R134	30	F	90606	90635	102883	102912	-3	orf351	orf364	CCTCCGAAGGAGGCCTCGCTAAGCAGAGTAGGGTCTTTACTTCTTAGTTTCATAAGTAAAACTAATAAGGGTGCTTCGCACAGAAGT	CTGGATTTGTAGATGGGGAGGGTTATTTTT
R135	30	F	10543	10572	100774	100803	-3	orf225	orf428	CCTCCGAAGGAGGCCTCGCTAAGCAGAGTAGGGTCTTTACTTCTTAGTTTCATAAGTAAAACTAATAAGGGTGCTTCGCACAGAAGT	CAAGAAATGGGTTATCGCGGATCTAAATCA
R136	30	F	23959	23988	28169	28198	-3	orf720	orf765	CCTCCGAAGGAGGCCTCGCTAAGCAGAGTAGGGTCTTTACTTCTTAGTTTCATAAGTAAAACTAATAAGGGTGCTTCGCACAGAAGT	ACATATGGTAAAAATCTAAAAGGAAAAGAT
R137	30	F	13540	13569	95238	95267	-1	_	_	CCTCCGAAGGAGGCCTCGCTAAGCAGAGTAGGGTCTTTACTTCTTAGTTTCATAAGTAAAACTAATAAGGGTGCTTCGCACAGAAGT	GGTCTTTACTTCTTAGTTTCATAAGTAAAA
R138	30	F	13540	13569	42415	42444	-1	_	_	CCTCCGAAGGAGGCCTCGCTAAGCAGAGTAGGGTCTTTACTTCTTAGTTTCATAAGTAAAACTAATAAGGGTGCTTCGCACAGAAGT	GGTCTTTACTTCTTAGTTTCATAAGTAAAA
R139	30	F	3576	3605	24751	24780	-3	_	orf424	CCTCCGAAGGAGGCCTCGCTAAGCAGAGTAGGGTCTTTACTTCTTAGTTTCATAAGTAAAACTAATAAGGGTGCTTCGCACAGAAGT	TAGGTTATCGCGGATCTAAGTCAGTAGTAT
R140	30	F	64484	64513	91632	91661	-3	_	_	CCTCCGAAGGAGGCCTCGCTAAGCAGAGTAGGGTCTTTACTTCTTAGTTTCATAAGTAAAACTAATAAGGGTGCTTCGCACAGAAGT	TTGTGAGTAGGATCCTCAGAGACTACACGT
R141	30	F	64483	64512	68264	68293	-3	_	_	CCTCCGAAGGAGGCCTCGCTAAGCAGAGTAGGGTCTTTACTTCTTAGTTTCATAAGTAAAACTAATAAGGGTGCTTCGCACAGAAGT	TATTTTAGTAGGATCCTCAGAGACTACACG
R142	30	R	95464	95493	39818	39847	-3	_	_	CCTCCGAAGGAGGCCTCGCTAAGCAGAGTAGGGTCTTTACTTCTTAGTTTCATAAGTAAAACTAATAAGGGTGCTTCGCACAGAAGT	TGTTAAATAGATATATATTAATTGTATTTA
R143	30	R	98802	98831	107743	107772	-3	trnY-GUA	nad6	CCTCCGAAGGAGGCCTCGCTAAGCAGAGTAGGGTCTTTACTTCTTAGTTTCATAAGTAAAACTAATAAGGGTGCTTCGCACAGAAGT	AGGAAATATATTATATACTTCATATAATAT
R144	30	F	82669	82698	84542	84571	-3	_	_	CCTCCGAAGGAGGCCTCGCTAAGCAGAGTAGGGTCTTTACTTCTTAGTTTCATAAGTAAAACTAATAAGGGTGCTTCGCACAGAAGT	GCAGCTAATTATTTTAATGTAAATTACAGA
R145	30	F	51349	51378	72306	72335	-3	orf116	orf315	CCTCCGAAGGAGGCCTCGCTAAGCAGAGTAGGGTCTTTACTTCTTAGTTTCATAAGTAAAACTAATAAGGGTGCTTCGCACAGAAGT	TTGATTTATAGGATTTACAGAAGGTGAAGG
R146	30	F	3576	3605	33089	33118	-3	_	orf415	CCTCCGAAGGAGGCCTCGCTAAGCAGAGTAGGGTCTTTACTTCTTAGTTTCATAAGTAAAACTAATAAGGGTGCTTCGCACAGAAGT	TGGGTTATCGCGGATCTAAATCAATGGTAT
R147	30	F	3619	3648	87652	87681	0	_	orf422	CCTCCGAAGGAGGCCTCGCTAAGCAGAGTAGGGTCTTTACTTCTTAGTTTCATAAGTAAAACTAATAAGGGTGCTTCGCACAGAAGT	TGTAAAAGAGCAACGAGTAGATGGTTCTTC
R148	30	F	35724	35753	87651	87680	-3	_	orf422	CCTCCGAAGGAGGCCTCGCTAAGCAGAGTAGGGTCTTTACTTCTTAGTTTCATAAGTAAAACTAATAAGGGTGCTTCGCACAGAAGT	GTGTAAAAGAGCAACGAGTAGATGGTTCTT
R149	30	F	97263	97292	100813	100842	-3	orf446	orf428	CCTCCGAAGGAGGCCTCGCTAAGCAGAGTAGGGTCTTTACTTCTTAGTTTCATAAGTAAAACTAATAAGGGTGCTTCGCACAGAAGT	ATATCTGTAAAAGAGCAACGAGCAGACGGT
R150	30	F	10592	10621	44002	44031	-3	orf225	orf427	CCTCCGAAGGAGGCCTCGCTAAGCAGAGTAGGGTCTTTACTTCTTAGTTTCATAAGTAAAACTAATAAGGGTGCTTCGCACAGAAGT	CTGTAAAAGAGCAACGAGTAGACGGCAGTT
R151	30	R	39818	39847	95464	95493	-3	_	_	CCTCCGAAGGAGGCCTCGCTAAGCAGAGTAGGGTCTTTACTTCTTAGTTTCATAAGTAAAACTAATAAGGGTGCTTCGCACAGAAGT	ATATATTGTAATTATATATAGATAAATTGT
R152	30	R	103446	103475	103447	103476	-3	_	_	CCTCCGAAGGAGGCCTCGCTAAGCAGAGTAGGGTCTTTACTTCTTAGTTTCATAAGTAAAACTAATAAGGGTGCTTCGCACAGAAGT	AATTAATATTAATTATTAATTTTAATTAAT
R153	30	F	92167	92196	97263	97292	-3	_	orf446	CCTCCGAAGGAGGCCTCGCTAAGCAGAGTAGGGTCTTTACTTCTTAGTTTCATAAGTAAAACTAATAAGGGTGCTTCGCACAGAAGT	TTATTTGTAAAAGAGCAACGAGTAGACGGT
R154	30	F	10592	10621	35724	35753	-2	orf225	_	CCTCCGAAGGAGGCCTCGCTAAGCAGAGTAGGGTCTTTACTTCTTAGTTTCATAAGTAAAACTAATAAGGGTGCTTCGCACAGAAGT	TTGTAAAAGAGCAACGAGTAGATGGTAGTT
R155	30	F	10592	10621	97267	97296	-1	orf225	orf446	CCTCCGAAGGAGGCCTCGCTAAGCAGAGTAGGGTCTTTACTTCTTAGTTTCATAAGTAAAACTAATAAGGGTGCTTCGCACAGAAGT	TTGTAAAAGAGCAACGAGTAGACGGTAGTT
R156	30	F	57182	57211	69136	69165	-3	orf315	orf340	CCTCCGAAGGAGGCCTCGCTAAGCAGAGTAGGGTCTTTACTTCTTAGTTTCATAAGTAAAACTAATAAGGGTGCTTCGCACAGAAGT	ATAGGTTTTATAGAAGCTGAAGGTAGTTTT
R157	30	F	75005	75034	77568	77597	-3	orf409	orf272	CCTCCGAAGGAGGCCTCGCTAAGCAGAGTAGGGTCTTTACTTCTTAGTTTCATAAGTAAAACTAATAAGGGTGCTTCGCACAGAAGT	TCAGGGTTTGTAGATGCTGAAGGTTGTTTT
R158	30	P	58898	58927	58900	58929	-3	_	_	CCTCCGAAGGAGGCCTCGCTAAGCAGAGTAGGGTCTTTACTTCTTAGTTTCATAAGTAAAACTAATAAGGGTGCTTCGCACAGAAGT	TTTAAATATATTTATAATTATATTTAAATA
					_
					_	0.4303
					_	0.5506
					_
					_
					_
					_
					_
					_
					_
					_
					_
					_
					_
					_
					_
					_
					_
					_
					_
					_
					_
					_
					_
					_
					_
					_
					_
					_
					_
					_
					_
					_
					_
					_
					_
					_
					_
					_
					_
					_
					_
					_
					_
					_
					_
					_
					_
					_
					_
					_
					_
					_
					_
					_
					_
					_
					_
					_
					_
					_
					_
					_
					_
					_
					_
					_
					_
					_
					nad6
					orf116
					orf225
					orf225
					orf225
					orf225
					orf225
					orf225
					orf225
					orf225
					orf225
					orf225
					orf225
					orf225
					orf225
					orf225
					orf225
					orf225
					orf225
					orf279
					orf290
					orf294
					orf302
					orf315
					orf315
					orf315
					orf315
					orf316
					orf316
					orf340
					orf349
					orf349
					orf349
					orf351
					orf351
					orf354
					orf354
					orf354
					orf354
					orf360
					orf360
					orf409
					orf409
					orf415
					orf415
					orf415
					orf415
					orf415
					orf415
					orf415
					orf415
					orf415
					orf415
					orf422
					orf422
					orf422
					orf422
					orf422
					orf422
					orf424
					orf424
					orf424
					orf424
					orf424
					orf424
					orf424
					orf424
					orf424
					orf424
					orf424
					orf424
					orf424
					orf424
					orf427
					orf427
					orf427
					orf427
					orf428
					orf446
					orf446
					orf642
					orf642
					orf642
					orf642
					orf642
					orf642
					orf720
					orf720
					trnY-GUA

## Sheet: Table S4
Table S4.Type and distribution of SSRs in the mitogenome of P. atypicola RCEF7274.
SSR nr.	SSR type	SSR	size	start	end
1	p3	(AAT)5	15	3717	3731
2	p3	(TTA)4	12	6101	6112
3	p1	(A)10	10	8225	8234
4	p1	(A)10	10	10091	10100
5	p2	(TA)5	10	12005	12014
6	p1	(T)10	10	13411	13420
7	c	(TA)5gtattagctgtttt(ATTA)3ttgtagtttttattattttatatttatgtttatattc(TTA)4	85	15828	15912
8	p3	(TAT)4	12	21852	21863
9	p1	(G)11	11	31363	31373
10	p3	(ATT)4	12	32696	32707
11	p4	(TAAT)3	12	38931	38942
12	p3	(TAT)4	12	39065	39076
13	p3	(TTA)4	12	39739	39750
14	p3	(TAA)4	12	46933	46944
15	p3	(TAT)4	12	57707	57718
16	p2	(TA)6	12	61557	61568
17	p3	(AAT)4	12	62180	62191
18	p1	(A)10	10	67252	67261
19	p3	(TAT)5	15	69801	69815
20	p1	(A)10	10	70389	70398
21	p1	(A)10	10	77807	77816
22	p3	(TTA)5	15	80038	80052
23	p3	(AAT)4	12	82866	82877
24	p2	(TA)5	10	89766	89775
25	p2	(AT)5	10	90038	90047
26	p2	(TA)5	10	92160	92169
27	c	(AT)6aaataattagatattatatatttttatatattttaacttagtagattacatggaactcttataaatt(TTA)4	91	103353	103443
28	p4	(ATTT)3	12	105802	105813
29	p1	(A)12	12	106065	106076
30	p2	(AT)5	10	107265	107274
31	p1	(T)10	10	108044	108053
32	p1	(T)10	10	108420	108429
33	p3	(TAT)5	15	110230	110244

## Sheet: Table S5
Table S5. Bayesian estimates of divergence times (Mya), including 95% highest posterior density (HPD) for major phylogenetic nodes.
Node	Age (95% HPD)		Note
	Exponential distribution	Uniform Prior
1	174 (127, 250)	156 (128, 196)	Ophiocordycipitaceae/Polycephalomycetaceae
2	142 (113, 199)	127 (113, 147)	Ophiocordycipitaceae
3	129 (106, 179)	115 (106, 130)	Ophiocordyceps/Tolypocladium
4	120 (80, 176)	109 (80, 133)	Purpureocillium/Drechmeria
5	90 (47, 143)	83 (51, 112)	Purpureocillium
6	37 (15, 70)	34 (17, 58)	P. lilacinum /P. takamizusanense /P. lavendulum
7	22 (9,45)	20 (9, 38)	P. lilacinum /P. takamizusanense
8	47 (23, 85)	43 (22, 72)	Tolypocladium

## Sheet: Table S6
Table S6. Information on 15 core PCGs from four Purpureocillium species.
P. atypicola PP812219					P. lavendulum MW019427					P. lilacinum MN635609					P. takamizusanense OK505612
Gene	Length	CG%	GC skew	AT skew	Gene	Length	CG%	GC skew	AT skew	Gene	Length	CG%	GC skew	AT skew	Gene	Length	CG%	GC skew	AT skew
atp6	780	0.253846	0.0808081	-0.0515464	atp6	780	0.274359	0.016	-0.0212014	atp6	789	0.277567	-0.0228311	-0.0245614	atp6	783	0.265645	0.0576923	-0.0469565
atp8	147	0.22449	-0.030303	-0.122807	atp8	147	0.210884	-0.0652174	-0.12069	atp8	147	0.210884	-0.0967742	-0.12069	atp8	147	0.197279	-0.103448	-0.118644
atp9	225	0.342222	0.116883	-0.0810811	atp9	225	0.337778	0.0576923	-0.0872483	atp9	225	0.333333	0.173333	-0.0933333	atp9	225	0.337778	0.263158	-0.154362
cob	1173	0.282182	0.0392749	-0.0665083	cob	1086	0.302947	0.00236407	-0.0303831	cob	1170	0.305983	-0.0391061	-0.0270936	cob	1167	0.283633	0.0634441	-0.0645933
cox1	1587	0.338374	0.0912477	-0.0761905	cox1	1581	0.337128	0.0454545	-0.0610687	cox1	1581	0.331436	0.0381679	-0.0596026	cox1	1650	0.324848	0.0858209	-0.0682226
cox2	750	0.296	0.0720721	-0.00378788	cox2	750	0.288	0.0731707	0	cox2	750	0.286667	0.0790698	0.00560748	cox2	750	0.289333	0.115207	-0.00562852
cox3	810	0.319753	0.0501931	-0.154265	cox3	810	0.312346	-0.0209205	-0.123878	cox3	810	0.32963	-0.0636704	-0.104972	cox3	810	0.308642	0.032	-0.157143
nad1	1110	0.272072	0.145695	-0.138614	nad1	1008	0.263889	0.113208	-0.123989	nad1	1110	0.263063	0.0958904	-0.100244	nad1	1110	0.259459	0.173611	-0.124088
nad2	1680	0.239881	0.0868486	-0.0759593	nad2	1377	0.257807	0.0889831	-0.0410959	nad2	1665	0.258859	0.025522	-0.0615883	nad2	1662	0.249097	0.0821256	-0.0625
nad3	414	0.229469	0.178947	-0.0783699	nad3	414	0.251208	0.0355556	-0.0451613	nad3	414	0.251208	0.0769231	-0.0193548	nad3	414	0.2343	0.257732	-0.0851735
nad4	1458	0.252401	0.130435	-0.0825688	nad4	1458	0.257888	0.161702	-0.0887246	nad4	1458	0.257888	0.12766	-0.0942699	nad4	1458	0.240741	0.162393	-0.100271
nad4L	300	0.256667	0.038961	-0.0762332	nad4L	270	0.248148	0.0528846	-0.0246305	nad4L	270	0.259259	0.171429	-0.03	nad4L	270	0.237037	0.25	-0.0679612
nad5	2010	0.252401	0.130435	-0.0825688	nad5	1899	0.257888	0.146154	-0.0887246	nad5	2007	0.257888	0.12766	-0.0942699	nad5	2004	0.240741	0.162393	-0.100271
nad6	657	0.240487	0.0253165	-0.0661323	nad6	465	0.24086	0.0428571	0.0594901	nad6	723	0.230982	0.0538922	-0.0179856	nad6	717	0.225941	0.0740741	-0.027027
rps3	1362	0.213656	0.147766	0.180205	rps3	873	0.210466	0.221154	0.167147	rps3	1242	0.191626	0.168067	0.169323	rps3	1308	0.193425	0.106719	0.201896

## Sheet: Table S7
Table S7. Comparison among mitogenomes of four different Purpureocillium species.
Item	P. atypicola	P. lavendulum	P. takamizusanense	P. lilacinum
Accession number	PP812219	MW019427	OK505612	MN635609
Strain	RCEF7274	YMF1.00683	PT3	WS1608
Mitogenome size	112465	23567	33113	23495
GC content	26.98	28.46	26.51	28.47
AT skew	0.061	-0.011	-0.003	-0.008
GC skew	0.116	0.098	0.226	0.094
No. typical PCGs	14	14	14	14
No. ncORFs	2	1	7	0
No. introns	52	0	1	1
No. intron‑hosting genes	13(rnl/rns/atp6,9/cob/cox1-3/nad1-2,4-6)	/	1(rnl)	1(rnl)
No. rRNAs	2	2	2	2
No. tRNAs	26	25	35	22

## Sheet: Table S8
Table S8. Mean K2P genetic distances and Ka/Ks ratios of protein-coding gene among four different Purpureocillium species.
Gene	K2P	Ka	Ks	Ka/Ks
cox2	0.06	0.0112	1.1618	0.00963
atp9	0.07	0.0117	1.4232	0.00824
cox1	0.09	0.0176	1.5672	0.01123
atp6	0.06	0.0282	1.1427	0.02469
cox3	0.07	0.0299	1.0424	0.0287
nad3	0.08	0.0309	1.6911	0.01825
nad1	0.07	0.0314	1.3799	0.02278
cob	0.08	0.0374	1.2123	0.03089
nad4	0.07	0.0422	1.241	0.034
atp8	0.04	0.0453	0.5269	0.08597
nad5	0.08	0.0479	1.1783	0.04066
nad4L	0.06	0.0651	0.4937	0.13191
nad2	0.11	0.1033	1.7754	0.05819
nad6	0.11	0.1384	1.7497	0.07913
rps3	0.14	0.2143	2.6413	0.08114

## Sheet: Table S9
Table S9. The potential positive selection test based on the site model of mitogenome sequence of Purpureocillium species.
Gene	Model	np	Ln L	Estimates of parameters				Model compared	LRT P-value	Positive sites
cox1	M3	11	-3015.68	p: 0.01221 0.98115 0.00665				M0 vs. M3	0.00364855
				ω: 0.00794 0.00794 1.37279
	M0	7	-3023.47	ω0: 0.01123						Not Allowed
	M8	10	-3015.77	p0=0.99345 p=0.91160 q=99.00000				M7 vs.M8	0.00910467	287 S 0.749, 288 H 0.532
				(p1= 0.00655) ω= 1.37491
	M7	8	-3020.47	p= 0.04241 q= 0.58989						Not Allowed
cox2	M3	11	-1260.02	p: 1 0 0				M0 vs. M3	1
				ω: 0.00963 0.01764 43.20728
	M0	7	-1260.02	ω0: 0.00963						Not Allowed
	M8	10	-1260.08	p0=0.99999 p=1.08139 q=99.00000				M7 vs.M8	0.998415
				(p1= 0.00001) ω= 1.00000
	M7	8	-1260.08	p= 1.08146 q= 99						Not Allowed
cox3	M3	11	-1487.33	p: 0.45355 0.44584 0.1006				M0 vs. M3	0.00247175
				ω: 0 0 0.31678
	M0	7	-1495.56	ω0: 0.0287						Not Allowed
	M8	10	-1488.52	p0=0.97268 p=0.04374 q=0.58686				M7 vs.M8	0.130619	172 F 0.745
				(p1= 0.02732) ω= 1.00000
	M7	8	-1490.56	p= 0.04046 q= 0.35977						Not Allowed
cob	M3	11	-2015.38	p: 0.0726 0.81665 0.11075				M0 vs. M3	0.00756176
				ω: 0.00598 0.006 0.26523
	M0	7	-2022.33	ω0: 0.03089						Not Allowed
	M8	10	-2015.95	p0=0.98159 p=0.04556 q=0.49576				M7 vs.M8	0.381895	298 V 0.504, 334 S 0.541, 336 F 0.653
				(p1= 0.01841) ω= 1.00000
	M7	8	-2016.91	p= 0.04213 q= 0.37073						Not Allowed
nad1	M3	11	-1815.43	p: 0.31474 0.00584 0.67942				M0 vs. M3	0.997222
				ω: 0 0 0.0338
	M0	7	-1815.51	ω0: 0.02278						Not Allowed
	M8	10	-1815.44	p0=0.99999 p=1.21652 q=47.12421				M7 vs.M8	0.998422
				(p1= 0.00001) ω= 1.00000
	M7	8	-1815.44	p= 1.21528 q= 47.06951						Not Allowed
nad2	M3	11	-2830.42	p: 0.78699 0.21301 0				M0 vs. M3	1.74e-07
				ω: 0.01169 0.27995 36.35661
	M0	7	-2848.95	ω0: 0.05819						Not Allowed
	M8	10	-2830.79	p0=0.99999 p=0.04681 q=0.32439				M7 vs.M8	0.999866	1 L 0.682, 122 V 0.726, 197 M 0.550, 406 I 0.627
				(p1= 0.00001) ω= 1.00000
	M7	8	-2830.79	p= 0.04655 q= 0.32216						Not Allowed
nad3	M3	11	-728.842	p: 0.79745 0.11943 0.08311				M0 vs. M3	0.0201645
				ω: 0 0 0.26663
	M0	7	-734.667	ω0: 0.01825						Not Allowed
	M8	10	-730.511	p0=0.97592 p=0.03640 q=0.48321				M7 vs.M8	0.369715
				(p1= 0.02408) ω= 1.00000
	M7	8	-731.506	p= 0.03999 q= 0.41706						Not Allowed
nad4	M3	11	-2611.88	p: 0.68494 0.00986 0.3052				M0 vs. M3	0.0779134
				ω: 0 0.10917 0.10917
	M0	7	-2616.08	ω0: 0.034						Not Allowed
	M8	10	-2611.9	p0=0.99999 p=0.04315 q=0.37860				M7 vs.M8	0.9992	273 V 0.624, 417 S 0.623
				(p1= 0.00001) ω= 1.11220
	M7	8	-2611.89	p= 0.04827 q= 0.44936						Not Allowed
nad4L	M3	11	-445.335	p: 0.22034 0.70911 0.07055				M0 vs. M3	0.000731299
				ω: 0.03614 0.03614 3.78241
	M0	7	-454.915	ω0: 0.13191						Not Allowed
	M8	10	-446.175	p0=0.87307 p=0.00500 q=2.17006				M7 vs.M8	0.0298883	82 L 0.882, 83 S 0.798, 85 K 0.580, 87 S 0.956*
				(p1= 0.12693) ω= 2.02945
	M7	8	-449.686	p= 0.03233 q= 0.15263						Not Allowed
nad5	M3	11	-3529.96	p: 0.80313 0.00035 0.19652				M0 vs. M3	0.000121529
				ω: 0.00438 0.19797 0.19804
	M0	7	-3541.5	ω0: 0.04066						Not Allowed
	M8	10	-3530.85	p0=0.99979 p=0.03483 q=0.25912				M7 vs.M8	0.999816	623 V 0.500, 625 S 0.623, 631 K 0.555
				(p1= 0.00021) ω= 1.00000
	M7	8	-3530.85	p= 0.04353 q= 0.35357						Not Allowed
nad6	M3	11	-818.191	p: 0.18947 0.63485 0.17568				M0 vs. M3	1.6219e-05
				ω: 0.01563 0.01565 0.54285
	M0	7	-831.909	ω0: 0.07913						Not Allowed
	M8	10	-818.648	p0=0.91184 p=0.03459 q=0.25234				M7 vs.M8	0.751775	43 R 0.723, 71 T 0.542
				(p1= 0.08816) ω= 1.00000
	M7	8	-818.933	p= 0.0397 q= 0.22869						Not Allowed
atp6	M3	11	-1345.97	p: 0.9033 0.05666 0.04004				M0 vs. M3	0.00220439
				ω: 0 0.33102 0.33102
	M0	7	-1354.32	ω0: 0.02574						Not Allowed
	M8	10	-1347.21	p0=0.96962 p=0.04233 q=0.58870				M7 vs.M8	0.0932746	249 S 0.552
				(p1= 0.03038) ω= 1.00000
	M7	8	-1349.58	p= 0.04026 q= 0.36621						Not Allowed
atp8	M3	11	-222.22	p: 0.21904 0.72386 0.0571				M0 vs. M3	0.43854
				ω: 0.03085 0.03085 1.79357
	M0	7	-224.103	ω0: 0.08597						Not Allowed
	M8	10	-222.222	p0=0.94298 p=3.29396 q=99.00000				M7 vs.M8	0.459386	18 S 0.682
				(p1= 0.05702) ω= 1.79315
	M7	8	-223	p= 0.0392 q= 0.22916						Not Allowed
atp9	M3	11	-374.444	p: 1 0 0				M0 vs. M3	1
				ω: 0.00824 15.54776 24.88251
	M0	7	-374.444	ω0: 0.00824						Not Allowed
	M8	10	-374.455	p0=0.99999 p=0.93971 q=99.00000				M7 vs.M8	0.999711
				(p1= 0.00001) ω= 1.00000
	M7	8	-374.454	p= 0.93986 q= 99						Not Allowed
rps3	M3	11	-1995.04	p: 0.65587 0.34413 0				M0 vs. M3	0
				ω: 0.01135 0.2956 15.93527
	M0	7	-2025.23	ω0: 0.08134						Not Allowed
	M8	10	-1995.09	p0=0.99999 p= 0.22078 q=1.43855				M7 vs.M8	0.99963	19 A 0.559,32 K 0.579,49 L 0.530,254 P 0.588
				(p1= 0.00001) ω= 1.00000
	M7	8	-1995.09	p= 0.22078 q= 1.43852						Not Allowed

## Sheet: Table S10
Table S10. Primer information for identifying introns in cox1.
Intron	Standard name	Primer ID	Primer sequences
cox1-i1	cox1P212	cox-i1a	TAGATAGGCATGGCCGGGTA
		cox-i1b	GCTTTCGAAGATGAACGGACT
cox1-i2	cox1P240	cox-i2a	GACTAGCATTGATTACCGGCGTAGG
		cox-i2b	GTACCTCCCTGCGCGATTGAAG
cox1-i3	cox1P281	cox-i3a	AGCGATCTACCTAAGCCGTTTGTG
		cox-i3b	ATCTCCACTGCCACCCGAAGG
cox1-i4	cox1P386	cox-i4a	AAACTCTCCTCGATGCGTGAAACTC
		cox-i4b	AATTACCATCGCCGTCTGTTACACC
cox1-i5	cox1U615	cox-i5a	CAGCCTTAAAGATCTTCCTTCTGC
		cox-i5b	CCCGCAAATCACGCATTACT
cox1-i6	cox1U709	cox-i6a	GGATTTACAGAAGGTGAAGGGTCT
		cox-i6b	TCCTTCCTACGTGGCAGTATAAGA
cox1-i7	cox1P731	cox-i7a	TGTTGCTGTATGCTGGAAACAC
		cox-i7b	TGGGAACTAAAGTGTCCATCTCC
cox1-i8	cox1P821	cox-i8a	TCAATGGGTATCCGGATTTG
		cox-i8b	CAAGCCTTCAGGCGTTAAATG
cox1-i9	cox1P870	cox-i9a	TGATTTGGTGCAGTGGGTTT
		cox-i9b	ATTCGCAAGCGTTTCAGCTC
cox1-i10	cox1P1125	cox-i10a	CGCATTTGGCTATATGCTGGA
		cox-i10b	GGCGTGTAGTCTCTGAGAATCCTT
cox1-i11	cox1P1262	cox-i11a	CAGGAAAGGGTGGTTCACCT
		cox-i11b	AACCTGAAGAATTTCCTGCAGTAGT
